# Supplementary material for: Ammonium N-(pyridin-2-ylmethyl)oxamate (AmPicOxam): A Novel Precursor of Calcium Oxalate Coating for Carbonate Stone Substrates
Source: Molecules. 2023 Jul 30;28(15):5768. doi: 10.3390/molecules28155768 (PMC10421195; doi:10.3390/molecules28155768)
Supplement: Supplementary file 1 [file molecules-28-05768-s001.zip]

Archive with 1 entries (1 files):
- molecules-2477877-supplementary.pdf
